# Supplementary material for: Impaired T Follicular Regulatory Cell Function and Enhanced T Follicular Helper Cell Activity in Experimental Autoimmune Encephalomyelitis: Mechanistic Insights into CNS Autoimmunity
Source: Int J Mol Sci. 2026 Mar 23;27(6):2901. doi: 10.3390/ijms27062901 (PMC13027149; doi:10.3390/ijms27062901)
Supplement: Supplementary file 1 [file ijms-27-02901-s001.zip]

Archive with 2 entries (2 files):
- Video S1-EAE Model.mp4
- Figure S1.tif
